# Supplementary material for: Configuration and Design of Electromagnets for Rapid and Precise Manipulation of Magnetic Beads in Biosensing Applications
Source: Micromachines (Basel). 2019 Nov 15;10(11):784. doi: 10.3390/mi10110784 (PMC6915540; doi:10.3390/mi10110784)
Supplement: Supplementary file 1 [file micromachines-10-00784-s001.zip]

Archive with 1 entries (1 files):
- micromachines-622668-supplementary.mp4
